# Supplementary material for: Impact of Campylobacter spp. on the Integrity of the Porcine Gut
Source: Animals (Basel). 2021 Sep 19;11(9):2742. doi: 10.3390/ani11092742 (PMC8467837; doi:10.3390/ani11092742)
Supplement: Supplementary file 1 [file animals-11-02742-s001.zip]

Archive with 1 entries (1 files):
- animals-1336452-supplementary.pdf
